# Supplementary material for: Components from the Human c-myb Transcriptional Regulation System Reactivate Epigenetically Repressed Transgenes
Source: Int J Mol Sci. 2020 Jan 14;21(2):530. doi: 10.3390/ijms21020530 (PMC7014047; doi:10.3390/ijms21020530)
Supplement: Supplementary file 1 [file ijms-21-00530-s001.zip]

Archive with 3 entries (2 files):
- ijms-653085 sup/
- ijms-653085 sup/Sub5 - 2019MYB - IJMS - Table S1.xlsx
- ijms-653085 sup/Sub5 - 2019MYB - Supplemental (final v2).pdf
